# Supplementary material for: Jamestown Canyon virus in Massachusetts: clinical case series and vector screening
Source: Emerg Microbes Infect. 2020 May 13;9(1):903–12. doi: 10.1080/22221751.2020.1756697 (PMC7273174; doi:10.1080/22221751.2020.1756697)
Supplement: Supplemental Material [file TEMI_A_1756697_SM0480.zip]

Archive with 2 entries (2 files):
- Supplementary files/supplementary_data_20200406.xlsx
- Supplementary files/supplementary_table_1_20200406.xlsx
