# Supplementary material for: Jamestown Canyon virus in Massachusetts: clinical case series and vector screening
Source: Emerg Microbes Infect. 2020 May 13;9(1):903–12. doi: 10.1080/22221751.2020.1756697 (PMC7273174; doi:10.1080/22221751.2020.1756697)
Supplement: Supplemental Material [file TEMI_A_1756697_SM0480.zip › Supplementary files/supplementary_data_20200406.xlsx]

## Sheet: cell_culture_medium
BA-1 cell culture medium
For 1 liter of media:
· 100 mL 10X BME
· 10g Bovine Serum Albumin
· 6.057g Tris pH 7.6
· 4.7 mL 7.5% sodium bicarbonate
· 10 mL Penicillin-Streptomycin sol
· 4 mL fungizone solution
· Milli-Q sterile distilled water (make up to 1L)

## Sheet: RT-qPCR_design
Accessions of sequences aligned for JCV RT-qPCR assay design
These JCV sequences were additionally used as a JCV next-generation sequencing read mapping reference database
species_and_isolate	NCBI_accession	Notes
Tahyna Virus strain XJ0625	EU622820.2	Outgroup
La Crosse Virus strain unreported	K00610.1	Outgroup
La Crosse Virus strain LACV-65-OH-M	GU206123.1	Outgroup
California Encephalitis Virus strain BFS-283	U12797.1	Outgroup
Keystone Virus strain C14031-33	U12801.1	Outgroup
Melao Virus strain TRVL9375	U12802.1	Outgroup
Trivittatus Virus prototype strain	U12803.1	Outgroup
Inkoo Virus strain SW-AR-83-161	U47138.1	Possible JCV variant
South River Virus prototype strain NJO-94F	U47141.1	Synonym of JCV
Jerry Slough Virus strain BFS4474	U12798.1	Synonym of JCV
Jamestown Canyon Virus isolate 5592-02	EF681804.1
Jamestown Canyon Virus isolate 368-99	EF681805.1
Jamestown Canyon Virus isolate 6163-03	EF681806.1
Jamestown Canyon Virus isolate 468-04	EF681807.1
Jamestown Canyon Virus isolate 2179-00	EF681808.1
Jamestown Canyon Virus isolate 779-98	EF681809.1
Jamestown Canyon Virus isolate 810-98	EF681810.1
Jamestown Canyon Virus isolate 811-00	EF681811.1
Jamestown Canyon Virus isolate 1697-03	EF681812.1
Jamestown Canyon Virus isolate 1425-02	EF681813.1
Jamestown Canyon Virus isolate 1441-04	EF681814.1
Jamestown Canyon Virus isolate 928-00	EF681815.1
Jamestown Canyon Virus isolate 1064-03	EF681816.1
Jamestown Canyon Virus isolate 1369-02	EF681817.1
Jamestown Canyon Virus isolate 1627-04	EF681818.1
Jamestown Canyon Virus isolate 1810-02	EF681819.1
Jamestown Canyon Virus isolate 2384-98	EF681820.1
Jamestown Canyon Virus isolate 2707-01	EF681821.1
Jamestown Canyon Virus isolate 2718-01	EF681822.1
Jamestown Canyon Virus isolate 3280-03	EF681823.1
Jamestown Canyon Virus isolate 3324-04	EF681824.1
Jamestown Canyon Virus isolate 3573-03	EF681825.1
Jamestown Canyon Virus isolate 3682-00	EF681826.1
Jamestown Canyon Virus isolate 4148-03	EF681827.1
Jamestown Canyon Virus isolate 4473-00	EF681828.1
Jamestown Canyon Virus isolate 4742-04	EF681829.1
Jamestown Canyon Virus isolate 2274-05	EF681830.1
Jamestown Canyon Virus isolate 1472-05	EF681831.1
Jamestown Canyon Virus isolate 4910-02	EF681832.1
Jamestown Canyon Virus isolate 275-01	EF681833.1
Jamestown Canyon Virus isolate 339-05	EF681834.1
Jamestown Canyon Virus isolate 3836-05	EF681835.1
Jamestown Canyon Virus isolate 2286-00	EF681836.1
Jamestown Canyon Virus isolate 1044-05	EF681837.1
Jamestown Canyon Virus isolate 978-99	EF681838.1
Jamestown Canyon Virus isolate 4832-01	EF681839.1
Jamestown Canyon Virus isolate 515-99	EF681840.1
Jamestown Canyon Virus isolate 7101-03	EF681841.1
Jamestown Canyon Virus isolate Simsbury	EF681842.1
Jamestown Canyon Virus isolate 8011-03	EF681843.1
Jamestown Canyon Virus isolate 8536-03	EF681844.1
Jamestown Canyon Virus isolate 11497-03	EF681845.1
Jamestown Canyon Virus isolate 13995-03	EF681846.1
Jamestown Canyon Virus isolate 1768-98	EF681847.1
Jamestown Canyon Virus isolate 1385-06	EF681848.1
Jamestown Canyon Virus isolate 2989-06	EF681849.1
Jamestown Canyon Virus isolate 3381-06	EF681850.1
Jamestown Canyon Virus isolate 4095-06	EF681851.1
Jamestown Canyon Virus isolate 4078-06	EF681852.1
Jamestown Canyon Virus isolate 11-92	EF681853.1
Jamestown Canyon Virus isolate 23-97	EF681854.1
Jamestown Canyon Virus isolate 25-97	EF681855.1
Jamestown Canyon Virus isolate 29-97	EF681856.1
Jamestown Canyon Virus isolate 423-99	EF681857.1
Jamestown Canyon Virus isolate 1262-98	EF681858.1
Jamestown Canyon Virus isolate 3438-06	EF681859.1
Jamestown Canyon Virus strain 61V2235	HM007350.1
Jamestown Canyon Virus strain 3573-03	HM007353.1
Jamestown Canyon Virus strain 3324-04	HM007356.1
Jamestown Canyon Virus isolate F1819	KM215518.1
Jamestown Canyon Virus isolate F6626	KM215519.1
Jamestown Canyon Virus isolate ND0283	KM215520.1
Jamestown Canyon Virus isolate ND6194	KM215521.1
Jamestown Canyon Virus isolate W6701	KM215522.1
Jamestown Canyon Virus isolate W14530	KM215523.1
Jamestown Canyon Virus isolate W16690	KM215524.1
Jamestown Canyon Virus isolate W18699	KM215525.1
Jamestown Canyon Virus isolate W15316	KM215526.1
Jamestown Canyon Virus isolate W17680	KM215527.1
Jamestown Canyon Virus isolate W19543	KM215528.1
Jamestown Canyon Virus isolate W19925	KM215529.1
Jamestown Canyon Virus isolate W20764	KM215530.1
Jamestown Canyon Virus isolate W22352	KM215531.1
Jamestown Canyon Virus isolate F1829	KM215532.1
Jamestown Canyon Virus isolate F6228	KM215533.1
Jamestown Canyon Virus isolate F6235	KM215534.1
Jamestown Canyon Virus isolate F10095	KM215535.1
Jamestown Canyon Virus isolate F13418	KM215536.1
Jamestown Canyon Virus isolate F14162	KM215537.1
Jamestown Canyon Virus isolate F14183	KM215538.1
Jamestown Canyon Virus isolate F14278	KM215539.1
Jamestown Canyon Virus isolate F16109	KM215540.1
Jamestown Canyon Virus isolate W8270	KM215541.1
Jamestown Canyon Virus isolate W16455	KM215542.1
Jamestown Canyon Virus isolate W18738	KM215543.1
Jamestown Canyon Virus isolate F4276	KM215544.1
Jamestown Canyon Virus isolate W19962	KM215545.1
Jamestown Canyon Virus isolate F5609	KM215546.1
Jamestown Canyon Virus isolate F7826	KM215547.1
Jamestown Canyon Virus isolate F7932	KM215548.1
Jamestown Canyon Virus isolate F8532	KM215549.1
Jamestown Canyon Virus isolate F10720	KM215550.1
Jamestown Canyon Virus isolate ND1300	KM215551.1
Jamestown Canyon Virus isolate W13135	KM215552.1
Jamestown Canyon Virus isolate W16456	KM215553.1
Jamestown Canyon Virus isolate W16590	KM215554.1
Jamestown Canyon Virus isolate W19651	KM215555.1
Jamestown Canyon Virus isolate F3406	KM215556.1
Jamestown Canyon Virus isolate F6577	KM215557.1
Jamestown Canyon Virus isolate ND374	KM215558.1
Jamestown Canyon Virus isolate W18393	KM215559.1
Jamestown Canyon Virus isolate W18901	KM215560.1
Jamestown Canyon Virus isolate W23697	KM215561.1
Jamestown Canyon Virus strain 61V2235	KX817317.1
Jamestown Canyon Virus strain 61v2235	U12796.1
Jamestown Canyon Virus strain DAV28	U12799.1

## Sheet: viral-ngs-pipeline
Pipeline version used	viral-ngs version 1.12.0
Available from	http://doi.org/10.5281/zenodo.155114
Full documentation	https://viral-ngs.readthedocs.io/en/latest/description.html
Pipeline phase	Task	Program
Read pre-processing	Human read depletion	BMTAGGER
Read pre-processing	Remove PCR duplicates	M-Vicuna
Filter viral reads and quality control	Targeted viral read filtration	LASTAL
Filter viral reads and quality control	Read quality trimming	Trimmomatic
Filter viral reads and quality control	Second round read deduplication	PRINSEQ
Assembly of viral reads	de novo assembly	Trinity
Assembly of viral reads	contig scaffolding and orienting	MUMMER
Assembly of viral reads	assembly gap filling	Gap2Seq
Assembly of viral reads	map reads back to assembly	Novoalign
Assembly of viral reads	final duplicate removal	Picard MarkDuplicates
Assembly of viral reads	variant position identification, assembly incorporated major variant	GATK
Intrahost variant identification	iSNV calling	V-Phaser2

## Sheet: S_segment_phylogeny
Accessions of sequences used in the JCV S segment phylogeny
Species and isolate	NCBI accession	Notes
Jamestown Canyon virus isolate 16/MA/01	MN135989.1	Generated in this study
Inkoo virus strain LEIV-21643Kra	KT288286.1	Possible JCV variant
Jerry Slough Virus strain BFS4474	U12798.1	Synonym of JCV
South River Virus prototype strain NJO-94F	U47141.1	Synonym of JCV
La Crosse Virus	NC_004110.1	outgroup
Jamestown Canyon Virus isolate 5592-02	EF681804.1
Jamestown Canyon Virus isolate 368-99	EF681805.1
Jamestown Canyon Virus isolate 6163-03	EF681806.1
Jamestown Canyon Virus isolate 468-04	EF681807.1
Jamestown Canyon Virus isolate 2179-00	EF681808.1
Jamestown Canyon Virus isolate 779-98	EF681809.1
Jamestown Canyon Virus isolate 810-98	EF681810.1
Jamestown Canyon Virus isolate 811-00	EF681811.1
Jamestown Canyon Virus isolate 1697-03	EF681812.1
Jamestown Canyon Virus isolate 1425-02	EF681813.1
Jamestown Canyon Virus isolate 1441-04	EF681814.1
Jamestown Canyon Virus isolate 928-00	EF681815.1
Jamestown Canyon Virus isolate 1064-03	EF681816.1
Jamestown Canyon Virus isolate 1369-02	EF681817.1
Jamestown Canyon Virus isolate 1627-04	EF681818.1
Jamestown Canyon Virus isolate 1810-02	EF681819.1
Jamestown Canyon Virus isolate 2384-98	EF681820.1
Jamestown Canyon Virus isolate 2707-01	EF681821.1
Jamestown Canyon Virus isolate 2718-01	EF681822.1
Jamestown Canyon Virus isolate 3280-03	EF681823.1
Jamestown Canyon Virus isolate 3324-04	EF681824.1
Jamestown Canyon Virus isolate 3573-03	EF681825.1
Jamestown Canyon Virus isolate 3682-00	EF681826.1
Jamestown Canyon Virus isolate 4148-03	EF681827.1
Jamestown Canyon Virus isolate 4473-00	EF681828.1
Jamestown Canyon Virus isolate 4742-04	EF681829.1
Jamestown Canyon Virus isolate 2274-05	EF681830.1
Jamestown Canyon Virus isolate 1472-05	EF681831.1
Jamestown Canyon Virus isolate 4910-02	EF681832.1
Jamestown Canyon Virus isolate 275-01	EF681833.1
Jamestown Canyon Virus isolate 339-05	EF681834.1
Jamestown Canyon Virus isolate 3836-05	EF681835.1
Jamestown Canyon Virus isolate 2286-00	EF681836.1
Jamestown Canyon Virus isolate 1044-05	EF681837.1
Jamestown Canyon Virus isolate 978-99	EF681838.1
Jamestown Canyon Virus isolate 4832-01	EF681839.1
Jamestown Canyon Virus isolate 515-99	EF681840.1
Jamestown Canyon Virus isolate 7101-03	EF681841.1
Jamestown Canyon Virus isolate Simsbury	EF681842.1
Jamestown Canyon Virus isolate 8011-03	EF681843.1
Jamestown Canyon Virus isolate 8536-03	EF681844.1
Jamestown Canyon Virus isolate 11497-03	EF681845.1
Jamestown Canyon Virus isolate 13995-03	EF681846.1
Jamestown Canyon Virus isolate 1768-98	EF681847.1
Jamestown Canyon Virus isolate 1385-06	EF681848.1
Jamestown Canyon Virus isolate 2989-06	EF681849.1
Jamestown Canyon Virus isolate 3381-06	EF681850.1
Jamestown Canyon Virus isolate 4095-06	EF681851.1
Jamestown Canyon Virus isolate 4078-06	EF681852.1
Jamestown Canyon Virus isolate 11-92	EF681853.1
Jamestown Canyon Virus isolate 23-97	EF681854.1
Jamestown Canyon Virus isolate 25-97	EF681855.1
Jamestown Canyon Virus isolate 29-97	EF681856.1
Jamestown Canyon Virus isolate 423-99	EF681857.1
Jamestown Canyon Virus isolate 1262-98	EF681858.1
Jamestown Canyon Virus isolate 3438-06	EF681859.1
Jamestown Canyon Virus strain 61V2235	HM007350.1
Jamestown Canyon Virus strain 3573-03	HM007353.1
Jamestown Canyon Virus strain 3324-04	HM007356.1
Jamestown Canyon Virus isolate F1819	KM215518.1
Jamestown Canyon Virus isolate F6626	KM215519.1
Jamestown Canyon Virus isolate ND0283	KM215520.1
Jamestown Canyon Virus isolate ND6194	KM215521.1
Jamestown Canyon Virus isolate W6701	KM215522.1
Jamestown Canyon Virus isolate W14530	KM215523.1
Jamestown Canyon Virus isolate W16690	KM215524.1
Jamestown Canyon Virus isolate W18699	KM215525.1
Jamestown Canyon Virus isolate W15316	KM215526.1
Jamestown Canyon Virus isolate W17680	KM215527.1
Jamestown Canyon Virus isolate W19543	KM215528.1
Jamestown Canyon Virus isolate W19925	KM215529.1
Jamestown Canyon Virus isolate W20764	KM215530.1
Jamestown Canyon Virus isolate W22352	KM215531.1
Jamestown Canyon Virus isolate F1829	KM215532.1
Jamestown Canyon Virus isolate F6228	KM215533.1
Jamestown Canyon Virus isolate F6235	KM215534.1
Jamestown Canyon Virus isolate F10095	KM215535.1
Jamestown Canyon Virus isolate F13418	KM215536.1
Jamestown Canyon Virus isolate F14162	KM215537.1
Jamestown Canyon Virus isolate F14183	KM215538.1
Jamestown Canyon Virus isolate F14278	KM215539.1
Jamestown Canyon Virus isolate F16109	KM215540.1
Jamestown Canyon Virus isolate W8270	KM215541.1
Jamestown Canyon Virus isolate W16455	KM215542.1
Jamestown Canyon Virus isolate W18738	KM215543.1
Jamestown Canyon Virus isolate F4276	KM215544.1
Jamestown Canyon Virus isolate W19962	KM215545.1
Jamestown Canyon Virus isolate F5609	KM215546.1
Jamestown Canyon Virus isolate F7826	KM215547.1
Jamestown Canyon Virus isolate F7932	KM215548.1
Jamestown Canyon Virus isolate F8532	KM215549.1
Jamestown Canyon Virus isolate F10720	KM215550.1
Jamestown Canyon Virus isolate ND1300	KM215551.1
Jamestown Canyon Virus isolate W13135	KM215552.1
Jamestown Canyon Virus isolate W16456	KM215553.1
Jamestown Canyon Virus isolate W16590	KM215554.1
Jamestown Canyon Virus isolate W19651	KM215555.1
Jamestown Canyon Virus isolate F3406	KM215556.1
Jamestown Canyon Virus isolate F6577	KM215557.1
Jamestown Canyon Virus isolate ND374	KM215558.1
Jamestown Canyon Virus isolate W18393	KM215559.1
Jamestown Canyon Virus isolate W18901	KM215560.1
Jamestown Canyon Virus isolate W23697	KM215561.1
Jamestown Canyon Virus strain 61V2235	KX817317.1
Jamestown Canyon virus isolate L36708	MH370817.1	Deposited on GenBank after RT-qPCR assay was designed
Jamestown Canyon virus isolate MN256-260	MH370820.1	Deposited on GenBank after RT-qPCR assay was designed
Jamestown Canyon Virus strain 61v2235	U12796.1
Jamestown Canyon Virus strain DAV28	U12799.1

## Sheet: M_segment_phylogeny
Accessions of sequences used in the JCV M segment phylogeny
Species and isolate	NCBI accession
Jamestown Canyon virus isolate 16/MA/01	MN135990.1
La Crosse virus	NC_004109.1
Jerry Slough virus strain BFS 4474	KX817319.1
South River virus strain NJO-94F	KX817337.1
Inkoo virus strain LEIV-21643Kra	KT288285.1
Jamestown Canyon virus strain 3324-04	HM007357.1
Jamestown Canyon virus strain 3573-03	HM007354.1
Jamestown Canyon virus strain 61V2235	HM007351.1
Jamestown Canyon virus strain 61V2235	KX817316.1
Jamestown Canyon virus isolate MN256-260	MH370819.1
Jamestown Canyon virus isolate L36708	MH370816.1
Jamestown Canyon virus	U88058.1

## Sheet: L_segment_phylogeny
Accessions of sequences used in the JCV L segment phylogeny
Species and isolate	NCBI accession
Jamestown Canyon virus isolate 16/MA/01	MN135991.1
La Crosse virus	NC_004108.1
Jerry Slough virus strain BFS 4474	KX817318.1
South River virus strain NJO-94F	KX817336.1
Inkoo virus strain LEIV-21643Kra	KT288284.1
Jamestown Canyon virus strain 3324-04	HM007358.1
Jamestown Canyon virus strain 3573-03	HM007355.1
Jamestown Canyon virus strain 61V2235	HM007352.1
Jamestown Canyon virus isolate MN256-260	MH370818.1
Jamestown Canyon virus isolate L36708	MH370815.1
Jamestown Canyon virus strain 61V2235	KX817315.1
