# Supplementary material for: Jamestown Canyon virus in Massachusetts: clinical case series and vector screening
Source: Emerg Microbes Infect. 2020 May 13;9(1):903–12. doi: 10.1080/22221751.2020.1756697 (PMC7273174; doi:10.1080/22221751.2020.1756697)
Supplement: Supplemental Material [file TEMI_A_1756697_SM0480.zip › Supplementary files/supplementary_table_1_20200406.xlsx]

## Sheet: Supplementary_Table_1
Patient #	Age	Gender	Month	Year	Relevant medical history	Exposure	Approximate symptom duration prior to testing	Neurological symptoms	Fever	GI symptoms	Outcome	Molecular testing
1	57	M	July	2013	Multiple comorbidities including diabetes	Outdoor exposure	< 1 week	Altered mental status, hallucinations, cranial neuropathies	Chills reported		Persistent symptoms for several months
2	65	M	June	2014	Seronegative RA, no immunosuppresive therapy	Outdoor exposure	3 weeks	Headache, altered mental status, hallucinations	No	Yes	Persistent symptoms of unclear duration	Serum PCR negative 1 month after symptom onset
3	31	M	August	2014		Extensive outdoor exposure	10 weeks	Headache	Drenching sweats reported		Resolved by 2.5 months
4	63	M	September	2014		Extensive outdoor exposure	3 days	Headache	Measured fever to 101.6	Yes	Resolved by 2 months	Serum PCR negative 3 days after symptom onset
5	36	M	June	2015	Diabetes	Extensive outdoor exposure	3 weeks	Headache	No		Persistent symptoms for up to 1 year
6	68	F	July	2016		Reported mosquito bites	5 months	Headache	Subjective fever reported		Lost to followup
7	57	M	November	2016	RA, with methotrexate > 1 month prior to presentation, prednisone 10mg QD	Extensive outdoor exposure	< 1 week	Headache, altered mental status	Measured fever to 102.9	Yes	Persistent symptom for 2 months	Metagenomic sequencing negative from CSF (2 days) and plasma (7 days)
8	28	M	August	2017		Reported mosquito bites	2 weeks	Headache, altered mental status	No		Persistent symptoms for 6 months
9	40	M	September	2017		None reported	< 1 week	Altered mental status, seizure	No		Persistent symptoms for 1 month
